# Supplementary material for: Greener Monolithic Solid Phase Extraction Biosorbent Based on Calcium Cross-Linked Starch Cryogel Composite Graphene Oxide Nanoparticles for Benzo(a)pyrene Analysis
Source: Molecules. 2021 Oct 13;26(20):6163. doi: 10.3390/molecules26206163 (PMC8539787; doi:10.3390/molecules26206163)
Supplement: Supplementary file 1 [file molecules-26-06163-s001.zip]

Archive with 1 entries (1 files):
- molecules-1382268-supplementary.pdf
